# Supplementary material for: Efficiency and Fidelity of Site-Directed Mutagenesis with Complementary Primer Pairs
Source: Cells. 2026 Jan 13;15(2):138. doi: 10.3390/cells15020138 (PMC12839903; doi:10.3390/cells15020138)
Supplement: Supplementary file 1 [file cells-15-00138-s001.zip]

Archive with 1 entries (1 files):
- cells-4057342-Supplementary file.pdf
